# Supplementary material for: Nonlytic cellular release of hepatitis A virus requires dual capsid recruitment of the ESCRT-associated Bro1 domain proteins HD-PTP and ALIX
Source: PLoS Pathog. 2022 Aug 15;18(8):e1010543. doi: 10.1371/journal.ppat.1010543 (PMC9410543; doi:10.1371/journal.ppat.1010543)
Supplement: S1 Table — (XLSX) [file ppat.1010543.s008.xlsx]

## Sheet: T. Shirasaki et al. Table S1
Protein names	Gene name	Significant (FDR 0.01)	Significant (FDR 0.05)	-LOG(p-value)	log2(pX/PAD)
HAV-pX	HAV	+	+	10.9424	8.41904
Lysozyme C;Lysozyme	LYZ	+	+	3.04706	5.00771
Replication protein A 32 kDa subunit	RPA2	+	+	5.3959	4.56634
LIM and calponin homology domains-containing protein 1	LIMCH1	+	+	3.66406	4.55524
Peptidyl-prolyl cis-trans isomerase-like 4	PPIL4	+	+	4.39597	4.54451
Lipoamide acyltransferase component of branched-chain alpha-keto acid dehydrogenase complex, mitochondrial	DBT	+	+	8.85086	4.45289
Myosin phosphatase Rho-interacting protein	MPRIP	+	+	3.59725	4.45202
Ankycorbin	RAI14	+	+	7.18974	4.41964
Inositol 1,4,5-trisphosphate receptor type 3	ITPR3	+	+	3.38643	4.1753
14-3-3 protein sigma	SFN	+	+	2.18227	4.07449
Bifunctional UDP-N-acetylglucosamine 2-epimerase/N-acetylmannosamine kinase;UDP-N-acetylglucosamine 2-epimerase (hydrolyzing);N-acetylmannosamine kinase	GNE	+	+	2.90613	4.01262
Pericentriolar material 1 protein	PCM1	+	+	2.51888	3.84544
Protein-glutamine gamma-glutamyltransferase 2	TGM2	+	+	3.50769	3.78064
DCC-interacting protein 13-beta	APPL2	+	+	4.07316	3.75926
Nestin	NES	+	+	4.31172	3.66885
Desmoglein-2	DSG2	+	+	3.46481	3.62266
Ig gamma-1 chain C region	IGHG1	+	+	1.99834	3.52687
Neuroblast differentiation-associated protein AHNAK	AHNAK	+	+	2.57188	3.22925
2-oxoisovalerate dehydrogenase subunit alpha, mitochondrial	BCKDHA	+	+	7.13338	3.2216
Microtubule-associated protein RP/EB family member 2	MAPRE2	+	+	4.49522	3.15028
Succinyl-CoA ligase [GDP-forming] subunit beta, mitochondrial	SUCLG2	+	+	6.46119	3.10658
Keratin, type I cytoskeletal 18	KRT18	+	+	3.76115	3.07837
Dermcidin;Survival-promoting peptide;DCD-1	DCD	+	+	2.10713	3.06038
Leucine-rich repeat-containing protein 15	LRRC15	+	+	1.51117	3.04094
Lamin-B1	LMNB1	+	+	2.65795	3.01125
Rab GTPase-binding effector protein 2	RABEP2	+	+	3.18679	3.00181
C-Jun-amino-terminal kinase-interacting protein 4	SPAG9	+	+	2.73067	2.96756
Splicing factor 1	SF1	+	+	3.28572	2.95171
Ras-related protein Ral-A	RALA	+	+	6.15479	2.90606
Reticulon;Reticulon-4	RTN4	+	+	3.04163	2.86645
Unconventional myosin-Vb	MYO5B	+	+	2.73717	2.82833
Afadin	MLLT4	+	+	2.70562	2.81923
Zinc finger Ran-binding domain-containing protein 2	ZRANB2	+	+	4.95942	2.74282
Calmodulin-2	CALM2	+	+	2.91399	2.63956
General vesicular transport factor p115	USO1	+	+	2.88981	2.62747
Chromatin target of PRMT1 protein	CHTOP	+	+	3.95427	2.62476
Protein enabled homolog	ENAH	+	+	2.64172	2.60242
Kinesin-like protein KIFC1	KIFC1	+	+	1.73348	2.58463
Formin-like protein 2;Formin-like protein 3	FMNL2	+	+	4.43361	2.57931
Inorganic pyrophosphatase 2, mitochondrial	PPA2	+	+	2.03299	2.54654
Phosphoserine phosphatase	PSPH	+	+	5.31532	2.5418
Symplekin	SYMPK	+	+	2.59664	2.54073
Ribosomal RNA processing protein 1 homolog B	RRP1B	+	+	4.3899	2.5302
Argininosuccinate synthase	ASS1	+	+	4.52509	2.52362
Glutamine synthetase	GLUL	+	+	2.08538	2.50992
RNA-binding protein FUS	FUS	+	+	3.38244	2.50265
Serpin B3	SERPINB3	+	+	1.17269	2.45335
Prelamin-A/C;Lamin-A/C	LMNA	+	+	6.66986	2.45331
TNF receptor-associated factor 2	TRAF2	+	+	4.10241	2.45277
Plakophilin-1	PKP1	+	+	1.37974	2.4456
Striatin	STRN	+	+	2.19015	2.4415
Programmed cell death 6-interacting protein	PDCD6IP	+	+	4.10083	2.44147
RNA-binding protein EWS	EWSR1	+	+	4.7306	2.41694
Prolactin regulatory element-binding protein	PREB	+	+	2.89609	2.37313
Barrier-to-autointegration factor;Barrier-to-autointegration factor, N-terminally processed	BANF1	+	+	1.65922	2.36554
Peroxisomal acyl-coenzyme A oxidase 3	ACOX3	+	+	2.69997	2.3449
Replication factor C subunit 3	RFC3	+	+	2.9693	2.31963
Protein S100-A8;Protein S100-A8, N-terminally processed	S100A8		+	0.78349	2.2561
Tyrosine-protein phosphatase non-receptor type 23	PTPN23		+	0.853983	2.25376
Mediator of RNA polymerase II transcription subunit 23	MED23	+	+	1.70581	2.25293
Transcriptional repressor p66-alpha	GATAD2A	+	+	7.30248	2.25162
Microfibrillar-associated protein 1	MFAP1	+	+	3.65247	2.23631
Protein SREK1IP1	SREK1IP1	+	+	2.06158	2.23246
Chromodomain-helicase-DNA-binding protein 1-like	CHD1L	+	+	2.84104	2.21027
Septin-7	SEPTIN7	+	+	3.25558	2.19363
U4/U6.U5 small nuclear ribonucleoprotein 27 kDa protein	SNRNP27	+	+	4.67932	2.19279
Nucleolar protein of 40 kDa	ZCCHC17	+	+	6.88311	2.17933
Cytochrome c oxidase subunit 6C	COX6C		+	0.76089	2.17128
2-deoxynucleoside 5-phosphate N-hydrolase 1	DNPH1	+	+	2.36191	2.15852
Testin	TES	+	+	5.60099	2.14528
E3 ubiquitin-protein ligase RBBP6	RBBP6	+	+	4.48822	2.13365
E3 ubiquitin-protein ligase TRIM21	TRIM21	+	+	9.1644	2.1306
Splicing factor 3A subunit 2	SF3A2	+	+	1.50539	2.12345
Proteasome subunit beta type-6	PSMB6	+	+	1.99621	2.1158
Putative 60S ribosomal protein L39-like 5;60S ribosomal protein L39	RPL39P5	+	+	2.34216	2.10896
Dynamin-1-like protein	DNM1L	+	+	1.84285	2.10458
Splicing factor 45	RBM17	+	+	4.22957	2.09943
Histone H3;Histone H3.3;Histone H3.2;Histone H3.1t;Histone H3.1;Histone H3.3C	H3F3B		+	0.572729	2.08678
Helicase-like transcription factor	HLTF	+	+	2.7196	2.07339
Guanine nucleotide-binding protein G(i) subunit alpha-2	GNAI2	+	+	3.84996	2.07124
Suppressor of G2 allele of SKP1 homolog	SUGT1	+	+	2.02785	2.05314
Gamma-enolase;Enolase	ENO2	+	+	2.51225	2.039
Protein S100-A9	S100A9		+	0.866013	2.03407
U4/U6.U5 tri-snRNP-associated protein 1	SART1	+	+	2.53756	2.03285
Prothymosin alpha;Prothymosin alpha, N-terminally processed;Thymosin alpha-1	PTMA	+	+	2.02097	2.01538
Glyoxylate reductase/hydroxypyruvate reductase	GRHPR	+	+	3.85528	2.01341
Proteasome subunit beta type-7	PSMB7	+	+	1.96525	2.00589
Medium-chain specific acyl-CoA dehydrogenase, mitochondrial	ACADM	+	+	3.458	1.98288
PC4 and SFRS1-interacting protein	PSIP1	+	+	2.35674	1.98165
Proteasome subunit beta type-4	PSMB4	+	+	1.73222	1.97303
Dual specificity tyrosine-phosphorylation-regulated kinase 1A	DYRK1A	+	+	2.86223	1.95488
Signal peptidase complex subunit 2	SPCS2	+	+	3.19059	1.93509
Ig alpha-1 chain C region;Ig alpha-2 chain C region	IGHA1		+	1.07859	1.92042
Rho guanine nucleotide exchange factor 12	ARHGEF12		+	1.23423	1.90597
Fructose-bisphosphate aldolase C;Fructose-bisphosphate aldolase	ALDOC	+	+	1.84581	1.89997
Caspase-3;Caspase-3 subunit p17;Caspase-3 subunit p12	CASP3	+	+	3.18005	1.89151
Mannose-6-phosphate isomerase	MPI	+	+	3.70735	1.89045
Protein pelota homolog	PELO	+	+	3.73412	1.87904
NADH dehydrogenase [ubiquinone] 1 alpha subcomplex subunit 13	NDUFA13		+	1.08507	1.87802
RNA demethylase ALKBH5	ALKBH5	+	+	3.93618	1.87624
Pre-mRNA 3-end-processing factor FIP1	FIP1L1	+	+	6.22682	1.87208
E3 ubiquitin-protein ligase Itchy homolog	ITCH	+	+	1.83667	1.86786
Inosine-5-monophosphate dehydrogenase 1;Inosine-5-monophosphate dehydrogenase	IMPDH1	+	+	3.99886	1.85933
Unconventional myosin-Id	MYO1D	+	+	2.75465	1.85619
Protein S100-A11;Protein S100-A11, N-terminally processed	S100A11		+	1.03419	1.84647
PERQ amino acid-rich with GYF domain-containing protein 2	GIGYF2		+	1.21492	1.84255
Galectin-7	LGALS7		+	0.81907	1.83868
Tumor suppressor p53-binding protein 1	TP53BP1	+	+	4.10967	1.82441
Trafficking protein particle complex subunit 8	TRAPPC8	+	+	1.6828	1.8233
Eukaryotic translation initiation factor 4 gamma 3	EIF4G3	+	+	1.70583	1.8209
Condensin complex subunit 2	NCAPH	+	+	2.43376	1.81783
Heat shock protein beta-1	HSPB1	+	+	2.13298	1.81461
Hepatoma-derived growth factor	HDGF	+	+	2.76768	1.81165
Proteasome activator complex subunit 2	PSME2	+	+	6.01869	1.80993
THO complex subunit 4	ALYREF	+	+	3.59213	1.7975
NADH dehydrogenase [ubiquinone] 1 beta subcomplex subunit 9	NDUFB9	+	+	5.19954	1.78851
Protein LYRIC	MTDH	+	+	2.4177	1.7847
Translation initiation factor eIF-2B subunit epsilon	EIF2B5		+	1.32269	1.77566
Transmembrane protein 109	TMEM109		+	1.05597	1.77267
Glycogen debranching enzyme;4-alpha-glucanotransferase;Amylo-alpha-1,6-glucosidase	AGL		+	1.21364	1.77063
Tyrosine-protein kinase Lyn	LYN	+	+	3.28319	1.75232
Protein NipSnap homolog 2	GBAS	+	+	2.16585	1.74158
Golgi-specific brefeldin A-resistance guanine nucleotide exchange factor 1	GBF1		+	1.44184	1.73269
Long-chain-fatty-acid--CoA ligase 3	ACSL3	+	+	2.27058	1.73254
Histone H2B type 2-E;Histone H2B type 1-B;Histone H2B type 1-O;Histone H2B type 1-J;Histone H2B type 3-B	HIST2H2BE		+	1.33391	1.72595
Cytoplasmic dynein 1 light intermediate chain 1	DYNC1LI1	+	+	2.33809	1.72387
Vesicle-associated membrane protein-associated protein A	VAPA	+	+	2.21412	1.71701
RNA polymerase-associated protein LEO1	LEO1	+	+	2.43578	1.71678
Alpha-aminoadipic semialdehyde dehydrogenase	ALDH7A1	+	+	2.96624	1.71573
Acyl-coenzyme A thioesterase 9, mitochondrial	ACOT9	+	+	2.18519	1.71526
Desmoglein-4	DSG4		+	1.12477	1.71382
Prostaglandin reductase 1	PTGR1	+	+	1.9244	1.6903
Peroxiredoxin-2	PRDX2	+	+	5.24297	1.68936
Perilipin-3	PLIN3	+	+	2.3758	1.68289
Vacuolar protein sorting-associated protein VTA1 homolog	VTA1	+	+	2.35997	1.67983
Mitochondrial-processing peptidase subunit alpha	PMPCA	+	+	2.79503	1.67945
Caldesmon	CALD1	+	+	1.64562	1.67699
Septin-11	SEPTIN11	+	+	2.65305	1.66913
Nucleolar and spindle-associated protein 1	NUSAP1	+	+	2.4683	1.66723
Junction plakoglobin	JUP	+	+	2.75754	1.66596
Large proline-rich protein BAG6	BAG6	+	+	2.93815	1.65846
Fumarate hydratase, mitochondrial	FH	+	+	3.25214	1.65386
Eukaryotic translation initiation factor 4B	EIF4B		+	1.52583	1.64541
CD59 glycoprotein	CD59	+	+	2.68393	1.64356
Chloride intracellular channel protein 4	CLIC4	+	+	2.38208	1.63838
HIV Tat-specific factor 1	HTATSF1		+	1.00377	1.63807
Telomere-associated protein RIF1	RIF1	+	+	3.1843	1.63472
Guanine nucleotide-binding protein G(I)/G(S)/G(O) subunit gamma-12	GNG12		+	0.854099	1.63453
COP9 signalosome complex subunit 4	COPS4	+	+	2.38985	1.63111
V-set and immunoglobulin domain-containing protein 8	VSIG8		+	1.20803	1.62071
Huntingtin-interacting protein 1-related protein	HIP1R	+	+	2.63359	1.61998
DCN1-like protein 5;DCN1-like protein	DCUN1D5	+	+	3.97014	1.61585
Ran GTPase-activating protein 1	RANGAP1		+	1.11791	1.60659
Histone acetyltransferase KAT7;Histone acetyltransferase	KAT7	+	+	3.22866	1.5994
Golgi resident protein GCP60	ACBD3	+	+	2.15054	1.59118
RNA-binding motif protein, X chromosome;RNA-binding motif protein, X chromosome, N-terminally processed;RNA binding motif protein, X-linked-like-1	RBMX	+	+	7.3141	1.58555
Endophilin-A2	SH3GL1	+	+	3.56605	1.58445
Poly(A) polymerase alpha	PAPOLA	+	+	2.57935	1.5759
Calponin-3	CNN3	+	+	2.09916	1.56615
Lamin-B2	LMNB2	+	+	1.99622	1.56501
Inosine-5-monophosphate dehydrogenase 2	IMPDH2	+	+	5.75806	1.5582
Protein IWS1 homolog	IWS1		+	1.26613	1.55773
ATPase WRNIP1	WRNIP1	+	+	3.67601	1.55433
Uveal autoantigen with coiled-coil domains and ankyrin repeats	UACA	+	+	3.27592	1.54919
Emerin	EMD	+	+	7.34625	1.53944
Dynactin subunit 2	DCTN2	+	+	3.42465	1.53617
Cytoplasmic dynein 1 light intermediate chain 2	DYNC1LI2	+	+	3.25425	1.53435
Glutaredoxin-3	GLRX3	+	+	2.83026	1.52448
Mitochondrial-processing peptidase subunit beta	PMPCB	+	+	2.01421	1.52423
Nuclear migration protein nudC	NUDC	+	+	3.38799	1.52275
Nuclear autoantigenic sperm protein	NASP	+	+	3.38109	1.52051
Unconventional myosin-Ib	MYO1B	+	+	3.74513	1.51388
26S proteasome non-ATPase regulatory subunit 14	PSMD14		+	1.22692	1.5113
Glutathione S-transferase omega-1	GSTO1		+	1.18482	1.50787
Cellular tumor antigen p53	TP53	+	+	5.50204	1.50365
HLA class I histocompatibility antigen, Cw-7 alpha chain;HLA class I histocompatibility antigen, Cw-1 alpha chain	HLA-C	+	+	2.1863	1.49203
Ataxin-10	ATXN10	+	+	2.39678	1.48964
Lamina-associated polypeptide 2, isoforms beta/gamma;Thymopoietin;Thymopentin	TMPO		+	1.22284	1.48754
Calcium-binding mitochondrial carrier protein SCaMC-1	SLC25A24		+	1.74441	1.48041
Bone marrow stromal antigen 2	BST2		+	1.23959	1.46904
Proteasome activator complex subunit 1	PSME1	+	+	2.19728	1.46806
L-2-hydroxyglutarate dehydrogenase, mitochondrial	L2HGDH	+	+	2.32535	1.46317
Nucleoplasmin-3	NPM3		+	1.95985	1.45918
Eukaryotic translation initiation factor 4H	EIF4H		+	1.47276	1.45708
Glutathione reductase, mitochondrial	GSR		+	1.18396	1.45004
Rab3 GTPase-activating protein catalytic subunit	RAB3GAP1	+	+	2.86064	1.44853
Mitogen-activated protein kinase;Mitogen-activated protein kinase 3	MAPK3	+	+	2.71865	1.44266
Arfaptin-1	ARFIP1	+	+	4.84837	1.44188
Protein transport protein Sec31A	SEC31A		+	1.59459	1.44172
D-3-phosphoglycerate dehydrogenase	PHGDH	+	+	6.0993	1.44074
Coiled-coil domain-containing protein 124	CCDC124	+	+	2.52299	1.4402
Ras-related protein Rab-35	RAB35		+	1.59678	1.4385
Striatin-3	STRN3		+	1.32343	1.43365
Methionine adenosyltransferase 2 subunit beta	MAT2B	+	+	2.48647	1.43329
Mycophenolic acid acyl-glucuronide esterase, mitochondrial	ABHD10	+	+	2.97877	1.43163
Ragulator complex protein LAMTOR2	LAMTOR2		+	1.36373	1.42923
pre-mRNA 3 end processing protein WDR33	WDR33		+	2.22467	1.41854
DDB1- and CUL4-associated factor 7	DCAF7		+	1.72867	1.41384
Very long-chain specific acyl-CoA dehydrogenase, mitochondrial	ACADVL	+	+	3.18333	1.4117
ADP/ATP translocase 1	SLC25A4		+	1.32849	1.41111
Ras-related C3 botulinum toxin substrate 1;Ras-related C3 botulinum toxin substrate 2	RAC1		+	1.02688	1.40913
Ribosome maturation protein SBDS	SBDS		+	1.55975	1.40688
UBX domain-containing protein 1	UBXN1		+	2.08425	1.39736
Serine palmitoyltransferase 1	SPTLC1		+	2.09438	1.39243
TRMT1-like protein	TRMT1L	+	+	2.64399	1.39098
Dehydrogenase/reductase SDR family member 7B	DHRS7B		+	1.48915	1.38986
DnaJ homolog subfamily B member 6	DNAJB6		+	1.50555	1.38977
Aminoacyl tRNA synthase complex-interacting multifunctional protein 1;Endothelial monocyte-activating polypeptide 2	AIMP1	+	+	5.21757	1.38865
Serine/threonine-protein kinase D3	PRKD3		+	1.80877	1.3821
EH domain-containing protein 1	EHD1	+	+	2.84542	1.38168
Guanine nucleotide-binding protein G(I)/G(S)/G(T) subunit beta-2;Guanine nucleotide-binding protein subunit beta-4	GNB2		+	1.34095	1.38006
Proteasomal ubiquitin receptor ADRM1	ADRM1		+	1.67356	1.37699
Basic leucine zipper and W2 domain-containing protein 2	BZW2		+	2.20342	1.3753
Replication protein A 14 kDa subunit	RPA3		+	1.93471	1.37362
Tyrosine-protein phosphatase non-receptor type 1;Tyrosine-protein phosphatase non-receptor type	PTPN1		+	1.61386	1.37145
Ubiquitin-conjugating enzyme E2 K	UBE2K		+	1.65343	1.35832
Transcription elongation factor A protein 1	TCEA1		+	1.50282	1.35814
Vimentin	VIM	+	+	2.95	1.35619
Transmembrane emp24 domain-containing protein 7	TMED7-TICAM2		+	2.59917	1.35071
Aminoacyl tRNA synthase complex-interacting multifunctional protein 2	AIMP2		+	1.37122	1.34635
Serine/threonine-protein kinase VRK1	VRK1		+	1.30873	1.34335
B-cell receptor-associated protein 31	BCAP31	+	+	3.51443	1.33825
Zinc finger protein 346	ZNF346		+	2.11073	1.33799
SUMO-activating enzyme subunit 2	UBA2	+	+	3.18565	1.32461
Replication factor C subunit 2	RFC2		+	1.2192	1.3244
Alpha-2-macroglobulin receptor-associated protein	LRPAP1		+	1.57467	1.32147
Leucine-rich repeat-containing protein 40	LRRC40		+	1.63355	1.31859
Gem-associated protein 2	GEMIN2	+	+	4.08846	1.31642
Phosphatidylinositol 4-kinase alpha	PI4KA		+	2.29012	1.31587
Glutathione S-transferase kappa 1	GSTK1		+	2.27638	1.3116
Elongator complex protein 2	ELP2		+	2.2588	1.31141
Isochorismatase domain-containing protein 1	ISOC1		+	2.02695	1.3093
Heterochromatin protein 1-binding protein 3	HP1BP3		+	0.926719	1.2998
Coatomer subunit epsilon	COPE		+	3.11508	1.29746
SURP and G-patch domain-containing protein 2	SUGP2		+	1.13665	1.29416
Fatty aldehyde dehydrogenase	ALDH3A2		+	2.41118	1.28917
Mitochondrial import receptor subunit TOM70	TOMM70A		+	1.40415	1.28721
Protein phosphatase 1 regulatory subunit 7	PPP1R7		+	2.09932	1.28485
Protein FAM162A	FAM162A		+	1.02566	1.28416
DNA fragmentation factor subunit alpha	DFFA		+	2.55556	1.27631
WW domain-binding protein 11	WBP11		+	0.977126	1.27064
Unconventional myosin-Ic	MYO1C		+	1.9287	1.2684
Myeloid leukemia factor 2	MLF2	+	+	4.63284	1.25949
GDP-mannose 4,6 dehydratase	GMDS		+	2.50866	1.24837
Adenosine kinase	ADK		+	1.08831	1.24629
Protein FAM50A	FAM50A		+	1.66803	1.24594
Cleavage stimulation factor subunit 1	CSTF1	+	+	5.16748	1.24527
Protein transport protein Sec24A	SEC24A		+	3.34137	1.24144
SEC23-interacting protein	SEC23IP		+	1.45733	1.23586
CTP synthase 2	CTPS2		+	2.37181	1.23439
Purine nucleoside phosphorylase	PNP		+	3.10942	1.22701
Calcium uniporter protein, mitochondrial	MCU		+	1.66451	1.22663
Ras-related protein Rab-10	RAB10		+	1.02291	1.22441
Survival motor neuron protein	SMN1		+	1.53967	1.2223
Fumarylacetoacetate hydrolase domain-containing protein 2A;Fumarylacetoacetate hydrolase domain-containing protein 2B	FAHD2A		+	2.08642	1.22227
Dedicator of cytokinesis protein 11	DOCK11		+	2.79062	1.21384
Src substrate cortactin	CTTN		+	1.11357	1.21312
Rho guanine nucleotide exchange factor 7	ARHGEF7		+	3.53787	1.21302
Translocon-associated protein subunit gamma	SSR3		+	0.811663	1.21223
Transmembrane emp24 domain-containing protein 9	TMED9		+	1.46151	1.20796
Fibrinogen beta chain;Fibrinopeptide B;Fibrinogen beta chain	FGB		+	3.59042	1.20729
Polypyrimidine tract-binding protein 1	PTBP1	+	+	8.01279	1.20635
N-terminal kinase-like protein	SCYL1		+	1.90937	1.20466
Low molecular weight phosphotyrosine protein phosphatase	ACP1		+	1.76723	1.20246
SAP domain-containing ribonucleoprotein	SARNP		+	1.46278	1.1991
NAD(P)H-hydrate epimerase	APOA1BP		+	1.73717	1.19874
Methylosome protein 50	WDR77		+	1.9231	1.19805
[3-methyl-2-oxobutanoate dehydrogenase [lipoamide]] kinase, mitochondrial	BCKDK		+	1.70324	1.19789
Mannose-1-phosphate guanyltransferase alpha	GMPPA		+	2.49836	1.19746
Carboxypeptidase D	CPD		+	3.37612	1.19518
Neurofibromin;Neurofibromin truncated	NF1		+	0.993254	1.19143
E3 UFM1-protein ligase 1	UFL1		+	2.02684	1.19011
WD repeat and HMG-box DNA-binding protein 1	WDHD1		+	0.870058	1.18778
Guanine nucleotide-binding protein G(I)/G(S)/G(T) subunit beta-1	GNB1	+	+	5.2716	1.18198
DNA-directed RNA polymerase II subunit RPB1	POLR2A		+	1.28235	1.17782
Peroxisomal targeting signal 1 receptor	PEX5		+	2.4041	1.17099
Thioredoxin-related transmembrane protein 1	TMX1		+	1.58547	1.16612
Serine/threonine-protein kinase mTOR	MTOR		+	1.30904	1.1645
Annexin A11	ANXA11		+	1.1014	1.16401
UPF0568 protein C14orf166	C14orf166		+	2.08721	1.16313
Ribosomal protein S6 kinase;Ribosomal protein S6 kinase alpha-1	RPS6KA1		+	0.885751	1.15918
Proteasome subunit beta type-3	PSMB3		+	1.32881	1.15287
Guanine nucleotide-binding protein G(s) subunit alpha isoforms short;Guanine nucleotide-binding protein G(s) subunit alpha isoforms XLas	GNAS		+	2.98214	1.15127
Annexin A7	ANXA7		+	1.85791	1.15049
AP-3 complex subunit beta-1	AP3B1		+	1.13841	1.14907
Vesicle-associated membrane protein 3;Vesicle-associated membrane protein 2;Vesicle-associated membrane protein 1	VAMP2		+	1.38804	1.14759
Ras-related protein Rab-6A;Ras-related protein Rab-6B	RAB6A		+	0.871013	1.14247
Metaxin-2	MTX2		+	2.10576	1.14132
Ribosomal protein S6 kinase alpha-3	RPS6KA3		+	1.25554	1.1406
Voltage-dependent anion-selective channel protein 1	VDAC1		+	4.00948	1.13679
Hydroxyacylglutathione hydrolase, mitochondrial	HAGH		+	0.978705	1.13628
Centrosomal protein of 170 kDa	CEP170		+	0.953544	1.13449
DNA polymerase delta subunit 3	POLD3		+	1.20669	1.13211
Cysteine and histidine-rich domain-containing protein 1	CHORDC1		+	0.935105	1.12793
Prenylcysteine oxidase 1	PCYOX1		+	2.20053	1.12647
Basic leucine zipper and W2 domain-containing protein 1	BZW1		+	0.974308	1.11983
CD2-associated protein	CD2AP		+	2.63553	1.11714
Signal peptidase complex subunit 3	SPCS3		+	2.50928	1.11637
DNA replication licensing factor MCM6	MCM6		+	1.65525	1.11347
Tubulin alpha-1C chain	TUBA1C		+	5.011	1.1125
Golgin subfamily A member 2	GOLGA2		+	3.36006	1.11179
MICOS complex subunit MIC19	CHCHD3		+	3.03044	1.11158
Pyrroline-5-carboxylate reductase 2;Pyrroline-5-carboxylate reductase	PYCR2		+	3.45528	1.11026
Superoxide dismutase [Cu-Zn]	SOD1		+	1.8273	1.10826
Signal recognition particle receptor subunit beta	SRPRB		+	1.36701	1.1075
Nucleolin	NCL		+	2.37867	1.10548
Dynamin-2	DNM2		+	1.27329	1.10248
Metaxin-1	MTX1		+	2.65829	1.10212
Plasminogen activator inhibitor 1 RNA-binding protein	SERBP1		+	5.27432	1.10005
Pyridoxal phosphate phosphatase	PDXP		+	1.82779	1.10002
Nucleolar protein 14	NOP14		+	1.89613	1.09694
Mitochondrial carrier homolog 2	MTCH2		+	1.58691	1.09452
Replication protein A 70 kDa DNA-binding subunit;Replication protein A 70 kDa DNA-binding subunit, N-terminally processed	RPA1		+	3.59378	1.09251
Microtubule-associated protein RP/EB family member 1	MAPRE1		+	3.60956	1.09071
Alpha-internexin	INA		+	1.0264	1.08997
Chloride intracellular channel protein 1	CLIC1		+	3.86834	1.08928
IST1 homolog	IST1		+	1.77116	1.08552
LanC-like protein 1	LANCL1		+	2.53962	1.08497
FH1/FH2 domain-containing protein 1	FHOD1		+	1.314	1.07874
Regulation of nuclear pre-mRNA domain-containing protein 1A	RPRD1A		+	3.07062	1.07727
ATP-dependent Clp protease proteolytic subunit, mitochondrial;ATP-dependent Clp protease proteolytic subunit	CLPP		+	1.00003	1.07708
Sodium/potassium-transporting ATPase subunit beta-1	ATP1B1		+	3.11967	1.07492
Utrophin	UTRN		+	1.40241	1.06893
Pantothenate kinase 4	PANK4		+	1.26249	1.06511
Cyclin-G-associated kinase	GAK		+	2.7239	1.06335
TBC1 domain family member 9B	TBC1D9B		+	2.32321	1.05818
Transgelin-2	TAGLN2		+	4.46889	1.05805
Transmembrane emp24 domain-containing protein 2	TMED2		+	2.79295	1.05329
Voltage-dependent anion-selective channel protein 3	VDAC3		+	4.61762	1.05297
Acidic leucine-rich nuclear phosphoprotein 32 family member A	ANP32A		+	5.1568	1.0511
Peroxiredoxin-1	PRDX1		+	6.16734	1.04829
Platelet-activating factor acetylhydrolase IB subunit gamma	PAFAH1B3		+	1.12246	1.04775
Insulin-like growth factor 2 mRNA-binding protein 1	IGF2BP1		+	2.10997	1.04774
Rab-like protein 6	RABL6		+	2.37724	1.04553
Acetolactate synthase-like protein	ILVBL		+	1.07152	1.04142
SUMO-activating enzyme subunit 1;SUMO-activating enzyme subunit 1, N-terminally processed	SAE1		+	3.41556	1.03999
Phosphoserine aminotransferase	PSAT1		+	4.67738	1.03386
Integrin-linked protein kinase	ILK		+	1.93009	1.03184
Nucleolysin TIAR	TIAL1		+	1.16429	1.02961
Origin recognition complex subunit 2	ORC2		+	1.96721	1.0293
Hydroxymethylglutaryl-CoA lyase, mitochondrial	HMGCL		+	1.18732	1.02885
Protein-glutamate O-methyltransferase	ARMT1		+	1.12837	1.02836
Erlin-1	ERLIN1		+	1.49408	1.02594
Acetyl-CoA acetyltransferase, mitochondrial	ACAT1		+	4.68707	1.02403
Heterogeneous nuclear ribonucleoprotein A0	HNRNPA0		+	4.34151	1.02385
Acylamino-acid-releasing enzyme	APEH		+	1.28448	1.01967
FAS-associated factor 2	FAF2		+	6.64706	1.01864
Ubiquinol-cytochrome-c reductase complex assembly factor 1	UQCC1		+	1.53956	1.01472
Thioredoxin domain-containing protein 5	TXNDC5		+	6.17099	1.01264
Pyruvate dehydrogenase protein X component, mitochondrial	PDHX		+	1.57701	1.00963
Parafibromin	CDC73		+	2.36504	1.00936
Torsin-1A-interacting protein 1	TOR1AIP1		+	2.40394	1.00738
Cytochrome b-c1 complex subunit 9	UQCR10		+	1.92596	1.00233
C-type mannose receptor 2	MRC2		+	2.30261	1.00165
Uroporphyrinogen decarboxylase	UROD		+	1.54644	1.00115
